# Supplementary material for: Socio-behavioral determinants of undiagnosed type 2 diabetes in middle-aged adults: a cross-sectional analysis
Source: Front Public Health. 2026 Jan 6;13:1735170. doi: 10.3389/fpubh.2025.1735170 (PMC12815826; doi:10.3389/fpubh.2025.1735170)
Supplement: Supplementary file 2 [file Data_Sheet_1.csv]

Characteristic	Total (n=200)	No Diabetes (n=171)	Undiagnosed Diabetes (n=29)	p-value
Age Categories
35-37 years	31 (15.5%)	25 (14.6%)	6 (20.7%)	19.4%
38-40 years	65 (32.5%)	55 (32.2%)	10 (34.5%)	15.4%
41-43 years	77 (38.5%)	66 (38.6%)	11 (37.9%)	14.3%
44-45 years	27 (13.5%)	25 (14.6%)	2 (6.9%)	7.4%
BMI Categories
Normal/Underweight (<25)	35 (17.5%)	35 (20.5%)	0 (0.0%)	0.0%
Overweight (25-29.9)	104 (52.0%)	92 (53.8%)	12 (41.4%)	11.5%
Obese (≥30)	61 (30.5%)	44 (25.7%)	17 (58.6%)	27.9%
Diet Quality Categories
Poor (1-2)	30 (15.0%)	24 (14.0%)	6 (20.7%)	20.0%
Fair (2.1-3)	64 (32.0%)	56 (32.7%)	8 (27.6%)	12.5%
Good (3.1-4)	60 (30.0%)	51 (29.8%)	9 (31.0%)	15.0%
Excellent (4.1-5)	46 (23.0%)	40 (23.4%)	6 (20.7%)	13.0%
Laboratory Values (mean ± SD)
Fasting Blood Glucose (mg/dL)	110.4 ± 14.9	106.3 ± 11.7	134.7 ± 5.3	<0.001
HbA1c (%)	5.90 ± 0.59	5.74 ± 0.46	6.86 ± 0.21	<0.001
