# Supplementary material for: Socio-behavioral determinants of undiagnosed type 2 diabetes in middle-aged adults: a cross-sectional analysis
Source: Front Public Health. 2026 Jan 6;13:1735170. doi: 10.3389/fpubh.2025.1735170 (PMC12815826; doi:10.3389/fpubh.2025.1735170)
Supplement: Supplementary file 3 [file Data_Sheet_2.csv]

Variable	Odds Ratio	95% CI	p-value
BMI (per 1 kg/m²)	1.18	1.08-1.29	<0.001
Age (per year)	0.98	0.90-1.07	0.645
Gender (Male vs Female)	0.53	0.24-1.18	0.118
Physical Activity
Moderate vs Low	1.24	0.52-2.95	0.632
High vs Low	0.36	0.10-1.33	0.125
Diet Score (per unit)	0.89	0.65-1.22	0.469
Smoking (Yes vs No)	1.41	0.61-3.26	0.420
Fasting Blood Glucose (per mg/dL)	1.12	1.08-1.16	<0.001
HbA1c (per %)	15.2	7.8-29.6	<0.001
