# Supplementary material for: Socio-behavioral determinants of undiagnosed type 2 diabetes in middle-aged adults: a cross-sectional analysis
Source: Front Public Health. 2026 Jan 6;13:1735170. doi: 10.3389/fpubh.2025.1735170 (PMC12815826; doi:10.3389/fpubh.2025.1735170)
Supplement: Supplementary file 4 [file Data_Sheet_3.csv]

Metric	Value	95% CI
Model Performance Metrics	Value	95% CI
C-statistic (AUC)	0.742	0.673-0.811
Sensitivity	65.5%	45.7-82.1%
Specificity	73.7%	66.4-80.2%
Positive Predictive Value	28.4%	18.9-39.5%
Negative Predictive Value	93.3%	88.1-96.8%
Accuracy	72.5%	65.7-78.7%
Hosmer-Lemeshow Test
Chi-square statistic	6.23
p-value	0.622
Model Calibration
Brier Score	0.098	0.082-0.116
Scaled Brier Score	0.195	0.141-0.249
