# Supplementary material for: Socio-behavioral determinants of undiagnosed type 2 diabetes in middle-aged adults: a cross-sectional analysis
Source: Front Public Health. 2026 Jan 6;13:1735170. doi: 10.3389/fpubh.2025.1735170 (PMC12815826; doi:10.3389/fpubh.2025.1735170)
Supplement: Supplementary file 5 [file Data_Sheet_4.csv]

ParticipantID	Age	Gender	BMI	PhysicalActivity	DietScore	Smoking	FBG_mgdL	HbA1c_percent	UndiagnosedDiabetes
1	41.7	Male	25.8	High	2.4	No	107.9	6.16	0
2	39.8	Male	30.5	Moderate	2.6	No	97.0	5.21	0
3	42.2	Female	29.9	Moderate	3.6	Yes	127.9	6.51	1
4	44.9	Female	30.2	Moderate	2.7	No	86.2	5.21	0
5	39.5	Female	26.6	Moderate	1.7	No	98.9	5.98	0
6	39.5	Female	25.5	High	1.9	No	111.1	5.42	0
7	45.0	Female	33.1	Moderate	3.7	No	139.2	6.67	1
8	42.6	Male	30.9	Low	1.6	Yes	105.3	5.99	0
9	38.7	Male	21.8	Low	4.6	No	98.9	5.99	0
10	41.9	Male	34.6	Low	2.3	No	127.2	7.18	1
11	38.8	Female	34.0	High	3.8	No	135.7	7.06	1
12	38.8	Female	23.7	Low	2.4	Yes	80.0	6.06	0
13	41.0	Male	30.0	Moderate	2.1	No	112.0	5.69	0
14	35.0	Female	29.6	High	3.4	Yes	99.6	6.33	0
15	35.0	Male	25.3	Low	4.3	No	92.8	6.45	0
16	38.5	Male	27.5	Low	2.8	No	115.5	5.17	0
17	37.1	Male	20.8	Moderate	3.0	No	109.4	6.14	0
18	41.2	Female	33.2	Low	4.0	No	98.8	6.19	0
19	37.4	Male	26.5	Moderate	4.0	No	89.4	5.66	0
20	35.8	Female	31.1	Moderate	3.1	No	144.9	7.17	1
21	44.7	Female	29.5	Moderate	2.6	No	114.7	5.74	0
22	39.5	Male	31.8	Moderate	3.2	No	104.9	5.89	0
23	40.4	Female	32.7	Moderate	2.9	Yes	141.5	6.84	1
24	35.8	Female	28.2	Moderate	3.4	Yes	92.2	5.83	0
25	38.5	Male	29.3	High	1.8	No	86.2	5.24	0
26	40.5	Male	30.3	High	3.4	No	97.1	5.06	0
27	36.6	Female	28.2	Moderate	2.3	No	137.7	6.58	1
28	41.4	Male	26.0	Moderate	4.1	No	109.4	5.37	0
29	38.3	Male	25.4	Moderate	2.4	No	103.0	5.29	0
30	39.3	Female	31.9	High	2.4	No	110.8	4.68	0
31	38.3	Male	21.0	Moderate	3.6	Yes	89.8	5.48	0
32	45.0	Female	32.5	Low	3.1	No	125.1	5.12	0
33	40.2	Male	30.7	High	5.0	No	131.8	6.88	1
34	36.9	Male	27.5	Moderate	1.3	No	120.8	6.36	0
35	42.7	Male	25.3	Moderate	3.2	Yes	110.7	5.46	0
36	36.4	Male	26.5	High	4.3	No	137.9	6.82	1
37	40.8	Female	31.6	High	2.5	No	113.7	6.34	0
38	35.0	Female	30.0	Low	2.1	Yes	112.1	5.65	0
39	36.1	Male	29.1	High	2.1	Yes	114.6	4.5	0
40	40.8	Male	30.4	Low	1.3	No	136.0	7.09	1
41	42.5	Female	22.9	Low	4.6	No	108.8	5.08	0
42	40.7	Male	24.8	Low	2.7	No	115.5	4.95	0
43	39.8	Female	26.4	Moderate	2.6	Yes	105.0	6.36	0
44	39.3	Male	30.5	Low	1.0	Yes	134.1	6.57	1
45	35.6	Female	35.5	Low	1.5	No	128.5	6.84	1
46	38.0	Male	30.6	Moderate	4.7	No	129.8	6.12	0
47	38.8	Male	29.0	Moderate	3.4	Yes	105.7	6.14	0
48	43.5	Male	27.7	Moderate	4.4	No	87.5	6.27	0
49	41.3	Male	34.8	Moderate	4.2	Yes	107.9	6.22	0
50	35.0	Female	28.8	Low	2.0	Yes	97.3	5.97	0
51	41.2	Male	26.1	Moderate	5.0	No	117.2	5.88	0
52	39.0	Male	33.5	Moderate	5.0	No	97.7	5.79	0
53	38.1	Female	31.3	Low	2.5	No	100.4	5.42	0
54	42.1	Male	33.3	Low	1.0	Yes	81.4	5.67	0
55	43.4	Male	27.1	Low	2.7	No	100.3	4.92	0
56	43.1	Female	30.6	Moderate	3.4	Yes	80.0	5.77	0
57	37.6	Female	22.9	High	2.5	No	85.5	5.3	0
58	39.2	Male	30.0	Low	2.9	No	116.2	5.24	0
59	41.2	Male	27.0	Moderate	2.2	No	116.5	5.92	0
60	43.2	Male	23.2	Moderate	4.1	No	111.8	6.56	0
61	38.7	Female	30.8	Low	3.2	No	93.5	6.31	0
62	39.6	Male	21.7	High	4.1	Yes	105.6	4.99	0
63	36.8	Female	21.4	Moderate	4.4	Yes	106.2	5.3	0
64	36.5	Female	28.7	Low	1.0	No	91.0	6.32	0
65	42.7	Male	29.3	Moderate	2.3	Yes	125.9	5.3	0
66	44.4	Male	30.6	Moderate	2.4	No	117.7	5.7	0
67	40.0	Female	29.9	Moderate	5.0	No	103.3	6.11	0
68	43.3	Female	32.2	Moderate	3.3	No	106.6	5.31	0
69	41.3	Male	29.7	Low	4.0	No	108.9	5.88	0
70	38.2	Female	27.1	High	1.0	No	80.0	5.11	0
71	41.3	Male	27.3	Low	3.3	No	103.0	5.5	0
72	45.0	Male	26.6	Moderate	4.2	Yes	97.3	5.99	0
73	40.1	Female	28.4	High	4.0	No	93.1	4.98	0
74	45.0	Male	24.0	High	3.8	No	102.5	6.05	0
75	35.0	Male	29.5	Low	3.1	Yes	142.8	6.61	1
76	42.7	Female	27.2	Low	3.2	No	114.6	6.11	0
77	40.5	Female	28.4	Low	1.2	No	98.7	5.94	0
78	39.3	Female	30.5	Moderate	2.1	No	134.5	6.73	1
79	40.5	Male	19.7	Moderate	3.4	No	124.5	5.89	0
80	35.0	Female	24.6	Moderate	2.3	No	118.3	5.59	0
81	39.5	Female	27.2	Moderate	3.9	Yes	107.0	5.88	0
82	41.3	Male	27.3	Moderate	3.6	No	97.7	6.11	0
83	44.8	Male	28.3	Low	4.6	No	115.3	5.85	0
84	38.6	Female	28.5	Moderate	4.2	Yes	111.4	5.84	0
85	37.7	Male	32.4	High	3.3	No	117.9	5.45	0
86	38.6	Female	28.5	High	3.9	No	114.5	5.47	0
87	43.0	Male	26.5	Moderate	4.2	No	119.9	5.08	0
88	41.2	Female	30.9	Moderate	2.5	No	129.7	7.02	1
89	38.6	Female	23.1	High	2.7	No	123.5	5.16	0
90	41.8	Female	29.2	Low	3.0	Yes	108.8	5.45	0
91	40.5	Female	28.8	Moderate	2.6	No	133.0	6.83	1
92	43.2	Female	32.4	High	4.2	No	97.2	6.29	0
93	38.0	Female	27.7	Moderate	2.4	Yes	133.9	6.76	1
94	39.2	Female	26.5	Low	4.5	No	108.8	6.48	0
95	39.0	Female	28.3	Low	2.7	Yes	97.7	5.46	0
96	35.7	Male	34.1	Moderate	3.6	No	99.9	5.97	0
97	41.1	Male	27.9	Low	3.3	No	102.0	5.38	0
98	41.0	Female	32.5	Moderate	2.0	No	111.8	6.96	0
99	40.2	Female	28.0	Moderate	3.1	No	113.0	5.19	0
100	39.5	Female	31.2	Low	3.5	No	98.7	5.98	0
101	35.8	Female	30.8	Low	3.0	No	105.9	6.16	0
102	38.9	Female	34.2	Moderate	1.6	No	141.7	6.78	1
103	39.1	Male	27.2	Low	5.0	No	139.9	6.82	1
104	37.7	Male	26.6	High	3.2	No	111.9	5.75	0
105	39.7	Male	32.3	Moderate	2.2	Yes	106.7	5.84	0
106	41.5	Male	30.3	Low	4.9	No	107.8	5.74	0
107	45.0	Male	26.1	Moderate	3.8	No	114.2	6.33	0
108	40.7	Female	26.1	Low	1.8	No	140.6	7.05	1
109	41.0	Male	22.0	Moderate	2.0	No	102.8	5.52	0
110	40.0	Female	32.1	Moderate	2.9	No	84.3	5.09	0
111	35.0	Male	30.3	High	3.4	No	111.4	5.77	0
112	40.1	Male	32.3	Moderate	3.8	Yes	126.2	7.12	1
113	40.4	Female	28.1	High	4.1	No	99.9	5.39	0
114	45.0	Female	33.8	Moderate	3.7	No	133.9	7.17	1
115	39.6	Female	28.8	Moderate	4.6	Yes	135.1	7.05	1
116	41.1	Male	31.8	Moderate	3.2	No	87.0	5.53	0
117	40.1	Male	30.6	High	2.3	No	109.1	6.12	0
118	36.6	Male	28.8	Moderate	3.1	Yes	126.4	6.72	1
119	43.7	Male	27.5	High	3.0	Yes	128.3	5.62	0
120	42.5	Female	30.0	Low	1.0	No	100.2	5.71	0
121	42.7	Female	26.6	Moderate	2.5	No	120.3	5.51	0
122	37.4	Female	22.2	Low	3.4	No	105.7	5.28	0
123	44.5	Female	27.5	Moderate	2.6	No	103.9	5.48	0
124	35.9	Male	28.8	Moderate	2.4	Yes	117.8	5.17	0
125	42.0	Female	31.1	Low	4.1	No	114.7	5.84	0
126	45.0	Male	22.9	Moderate	2.1	Yes	85.5	5.41	0
127	37.1	Male	27.1	Moderate	3.9	No	125.5	5.94	0
128	38.4	Female	27.3	High	1.6	No	124.3	5.0	0
129	40.5	Male	24.0	Low	5.0	Yes	98.0	6.0	0
130	38.6	Male	29.1	High	2.9	No	111.4	6.26	0
131	35.4	Female	29.9	Low	2.7	No	112.7	4.76	0
132	40.4	Male	26.6	High	4.4	Yes	109.6	6.02	0
133	36.9	Female	34.1	Low	2.6	Yes	99.0	6.47	0
134	41.7	Female	26.5	Moderate	4.7	No	97.4	5.18	0
135	37.3	Male	31.1	Moderate	3.5	No	130.9	6.98	1
136	45.0	Female	26.0	Moderate	3.0	No	121.6	6.04	0
137	37.8	Female	24.9	Moderate	2.9	No	113.3	5.45	0
138	39.2	Female	25.7	High	4.4	No	101.3	5.79	0
139	42.7	Female	22.9	Moderate	3.4	No	116.3	6.12	0
140	36.4	Female	26.9	Low	3.6	No	80.0	5.86	0
141	40.9	Female	27.7	Moderate	3.7	No	121.2	6.11	0
142	44.3	Male	20.2	High	3.2	No	83.4	5.33	0
143	35.2	Male	27.2	High	3.7	No	101.5	5.91	0
144	40.8	Female	27.6	Moderate	3.0	No	91.5	5.07	0
145	41.0	Male	29.1	Low	3.0	No	89.2	5.76	0
146	42.6	Male	31.4	Low	1.9	Yes	121.4	5.34	0
147	36.4	Female	30.2	Moderate	3.4	No	100.1	5.43	0
148	36.1	Female	25.5	Moderate	1.2	No	110.7	6.48	0
149	41.8	Male	25.1	Moderate	3.4	No	105.6	6.4	0
150	41.1	Female	29.4	Moderate	2.8	Yes	112.4	6.14	0
151	41.0	Male	25.7	Moderate	3.5	No	107.2	5.24	0
152	41.3	Female	23.6	High	1.9	No	89.4	5.65	0
153	38.1	Female	35.1	Low	1.0	No	119.3	6.46	0
154	40.9	Male	26.5	Moderate	2.7	No	99.7	5.9	0
155	41.1	Female	28.0	Moderate	1.9	No	140.4	6.81	1
156	38.0	Male	20.5	Moderate	1.1	No	100.6	6.03	0
157	45.0	Male	30.2	Low	3.9	No	125.9	5.92	0
158	41.7	Male	24.3	Low	4.9	No	117.3	5.66	0
159	36.5	Male	27.6	High	2.2	No	101.6	5.89	0
160	42.2	Male	30.6	Low	3.0	No	101.6	5.74	0
161	37.2	Female	24.4	Moderate	2.8	Yes	102.0	6.2	0
162	42.6	Female	27.8	Moderate	2.4	No	133.4	6.33	0
163	43.8	Male	32.4	Moderate	3.8	No	111.2	5.4	0
164	37.7	Female	19.6	Moderate	4.2	No	111.8	5.11	0
165	43.2	Female	24.9	Low	2.1	Yes	119.7	4.85	0
166	41.5	Male	24.6	Low	3.1	No	109.3	6.09	0
167	42.7	Female	26.9	Moderate	4.5	No	102.8	5.24	0
168	45.0	Male	27.3	Moderate	3.9	No	103.6	4.68	0
169	39.4	Male	24.1	Moderate	4.0	No	105.3	6.03	0
170	37.9	Male	25.4	Low	4.6	No	105.7	7.14	0
171	37.4	Male	25.0	Low	4.6	Yes	115.7	5.82	0
172	37.7	Male	26.4	Moderate	4.2	No	106.9	6.26	0
173	40.0	Male	28.2	High	3.3	No	115.8	5.86	0
174	41.3	Female	30.4	Low	2.7	No	105.1	5.77	0
175	41.1	Female	30.9	Low	3.2	No	107.2	6.31	0
176	42.8	Female	29.6	Moderate	2.5	No	80.0	5.67	0
177	40.2	Female	24.7	High	1.0	No	118.2	5.96	0
178	44.7	Male	27.5	Moderate	2.8	Yes	110.7	5.99	0
179	39.4	Male	35.1	Moderate	3.5	No	119.3	5.47	0
180	45.0	Male	30.7	Moderate	2.5	No	80.0	6.35	0
181	42.1	Female	27.8	Low	2.9	No	128.6	6.68	1
182	37.5	Male	32.6	High	2.9	Yes	104.4	5.42	0
183	36.9	Male	26.3	High	4.6	Yes	120.7	6.1	0
184	41.7	Female	25.4	Low	2.7	Yes	92.6	5.34	0
185	39.5	Male	32.0	Moderate	4.6	No	114.2	5.83	0
186	42.4	Male	23.3	High	1.0	No	92.4	5.82	0
187	41.7	Female	21.4	High	4.6	No	98.0	6.4	0
188	40.0	Female	32.9	Moderate	4.5	Yes	136.2	7.09	1
189	37.6	Male	27.6	High	4.1	No	103.7	5.81	0
190	35.5	Male	27.9	Moderate	1.0	Yes	109.0	6.25	0
191	38.8	Male	32.1	Moderate	4.2	No	130.1	6.53	1
192	42.9	Female	26.7	Moderate	3.0	Yes	112.7	6.12	0
193	40.9	Male	26.0	Moderate	1.0	No	108.2	5.83	0
194	36.3	Female	25.5	Moderate	4.5	No	111.0	5.12	0
195	40.7	Male	26.3	Low	4.7	No	137.7	5.26	0
196	41.4	Female	26.2	Moderate	1.0	No	105.4	5.66	0
197	37.5	Female	24.8	Moderate	3.3	No	108.8	5.5	0
198	40.7	Female	25.8	Low	4.6	No	120.0	5.72	0
199	40.4	Male	19.5	Moderate	4.5	Yes	120.7	5.85	0
200	36.7	Female	29.7	Low	4.0	No	121.8	6.1	0
